# Supplementary material for: A novel role for CSA in the regulation of nuclear envelope integrity: uncovering a non-canonical function
Source: Life Sci Alliance. 2024 Aug 29;7(11):e202402745. doi: 10.26508/lsa.202402745 (PMC11361374; doi:10.26508/lsa.202402745)
Supplement: Supplementary file 2 [file LSA-2024-02745_Supplemental_Data_1.xlsx]

## Sheet: Sheet1
GeneSymbol	baseMean	log2FoldChange	lfcSE	stat	pvalue	padj
RPS4Y1	230.945	-9.0463	1.0214	-8.85675	8.23846e-19	2.63766e-18
DDX3Y	22.3628	-8.12333	1.45191	-5.59494	2.20704e-08	4.89489e-08
CARD11	18.9224	-7.88232	1.45358	-5.42271	5.87037e-08	1.27597e-07
RP11.384P7.7	23.9456	-5.7528	1.0325	-5.57171	2.52244e-08	5.57745e-08
KDM5D	19.3584	-5.43964	1.03548	-5.25327	1.49418e-07	3.17568e-07
TTTY15	17.0647	-5.25323	1.03757	-5.06299	4.12734e-07	8.5828e-07
LINC00933	15.3445	-5.09569	1.03957	-4.90174	9.49938e-07	1.93979e-06
LSAMP	944.94	-4.97031	0.127217	-39.0694	0	0
C5orf46	213.724	-4.41156	0.224114	-19.6844	2.93251e-86	2.70013e-85
ZNF536	35.0015	-4.25324	0.527365	-8.06507	7.31921e-16	2.14098e-15
OLFM1	50.782	-4.20261	0.431087	-9.74886	1.86558e-22	6.58807e-22
LINGO1	24.2442	-4.13222	0.610665	-6.76676	1.317e-11	3.34984e-11
RCAN2	596.655	-4.06805	0.120728	-33.6961	6.59904e-249	1.86902e-247
CCDC3	45.6214	-4.03911	0.432808	-9.33233	1.03568e-20	3.49823e-20
PPP1R9A	28.694	-3.94984	0.531331	-7.43386	1.05473e-13	2.87415e-13
B3GNT5	21.3772	-3.93957	0.6137	-6.41938	1.36831e-10	3.33079e-10
FAM71E1	26.9738	-3.85469	0.53275	-7.23545	4.63994e-13	1.23665e-12
RP11.566J3.2	20.2304	-3.85469	0.615167	-6.26608	3.70242e-10	8.86583e-10
MGAT3	72.4577	-3.81847	0.321601	-11.8733	1.62885e-32	7.1852e-32
RBP4	67.8705	-3.71718	0.322596	-11.5227	1.01378e-30	4.3197e-30
GDF6	1418.03	-3.63689	0.0689566	-52.7418	0	0
FGF13	57.1132	-3.59689	0.339677	-10.5892	3.34596e-26	1.29715e-25
YBX2	49.223	-3.52911	0.358894	-9.8333	8.09233e-23	2.88812e-22
ARHGDIG	92.2759	-3.51725	0.261244	-13.4635	2.56637e-41	1.32482e-40
WNK2	36.3095	-3.44588	0.408181	-8.44204	3.11859e-17	9.51409e-17
EMC10	470.165	-3.42244	0.112692	-30.37	1.36917e-202	3.06092e-201
C2orf72	193.75	-3.41879	0.175369	-19.4948	1.21494e-84	1.09816e-83
ROR1	78.0781	-3.34945	0.27099	-12.3601	4.29784e-35	1.99066e-34
LINC01133	34.0158	-3.34279	0.409806	-8.157	3.43457e-16	1.01458e-15
GSTA2	42.9155	-3.31279	0.36185	-9.15514	5.42859e-20	1.79564e-19
ENPP5	27.8458	-3.26972	0.443959	-7.36493	1.7724e-13	4.79396e-13
IL33	27.8458	-3.26972	0.443959	-7.36493	1.7724e-13	4.79396e-13
CNTFR	22.2491	-3.20261	0.48772	-6.5665	5.15131e-11	1.27618e-10
RP11.61L23.2	72.7801	-3.14068	0.265227	-11.8415	2.38237e-32	1.04651e-31
PTH1R	33.8784	-3.12318	0.386938	-8.07151	6.94328e-16	2.03244e-15
UPK1A.AS1	33.8784	-3.12318	0.386938	-8.07151	6.94328e-16	2.03244e-15
DMBX1	48.8107	-3.05822	0.316886	-9.65084	4.8753e-22	1.70229e-21
TGFA	68.7662	-3.04926	0.266351	-11.4483	2.39855e-30	1.01608e-29
SERPINB3	16.0791	-3.03911	0.549362	-5.53208	3.16461e-08	6.96338e-08
CPE	444.618	-3.03338	0.104315	-29.0791	6.60638e-186	1.32183e-184
ACKR3	139.115	-3.02086	0.185881	-16.2516	2.17773e-59	1.46643e-58
ARHGAP28	275.662	-2.96004	0.129988	-22.7716	8.76293e-115	1.04724e-113
GPRC5C	18.8087	-2.93131	0.493986	-5.93399	2.95666e-09	6.81059e-09
PPP1R14C	18.8087	-2.93131	0.493986	-5.93399	2.95666e-09	6.81059e-09
GBP1P1	18.2353	-2.88068	0.495282	-5.81625	6.01831e-09	1.37123e-08
ALOX12B	28.7178	-2.85469	0.392094	-7.28062	3.32279e-13	8.89704e-13
FAM66D	17.6619	-2.82821	0.496669	-5.69436	1.23837e-08	2.77961e-08
FAM20A	28.1444	-2.82152	0.392794	-7.1832	6.81001e-13	1.80699e-12
SERPINB4	38.6268	-2.81847	0.335032	-8.41253	4.01257e-17	1.22014e-16
AC144831.1	55.1419	-2.78757	0.278266	-10.0177	1.27487e-23	4.62379e-23
RP11.128M1.1	17.0885	-2.77377	0.49816	-5.56803	2.5764e-08	5.69525e-08
DAPK1	1100.27	-2.77342	0.0620777	-44.6767	0	0
SLC37A1	20.3915	-2.76449	0.454992	-6.07591	1.2329e-09	2.88434e-09
AP000240.9	23.6945	-2.75782	0.421399	-6.54445	5.97139e-11	1.47369e-10
CTD.2532K18.2	36.9066	-2.74318	0.336439	-8.15356	3.53354e-16	1.04308e-15
RP11.47I22.3	523.735	-2.73363	0.0891026	-30.6796	1.066e-206	2.4451e-205
SNX10	39.0628	-2.69294	0.323052	-8.33593	7.68936e-17	2.31926e-16
FAXC	103.266	-2.62699	0.195576	-13.432	3.92465e-41	2.02102e-40
COL4A4	115.331	-2.62043	0.184776	-14.1817	1.18994e-45	6.56956e-45
STC1	451.277	-2.60631	0.0930993	-27.995	1.87137e-172	3.47478e-171
ITK	24.7039	-2.60471	0.397759	-6.54846	5.81332e-11	1.43658e-10
VWA1	46.1048	-2.59689	0.290622	-8.93561	4.04928e-19	1.30742e-18
CEBPA.AS1	21.4009	-2.5879	0.425665	-6.07967	1.20433e-09	2.81946e-09
C15orf59	54.8671	-2.58288	0.265532	-9.72721	2.30844e-22	8.128e-22
ADD2	120.653	-2.56518	0.178322	-14.3851	6.41795e-47	3.60502e-46
ALX4	48.2611	-2.56518	0.281952	-9.09794	9.20592e-20	3.02421e-19
DGKG	57.0233	-2.55672	0.258875	-9.87627	5.27608e-23	1.88945e-22
VSTM4	341.566	-2.55389	0.105704	-24.1607	5.76756e-129	7.5966e-128
CYP11A1	254.38	-2.55192	0.122431	-20.8438	1.73494e-96	1.75662e-95
EPHA6	53.7203	-2.54726	0.266128	-9.57153	1.0533e-21	3.64439e-21
MAML3	26.8601	-2.54726	0.376362	-6.7681	1.30486e-11	3.31947e-11
PDGFB	14.7949	-2.53276	0.505411	-5.01128	5.40687e-07	1.1177e-06
MDFI	132.007	-2.51811	0.16863	-14.9328	2.01637e-50	1.19465e-49
GPLD1	17.5245	-2.51073	0.462032	-5.43411	5.50713e-08	1.19935e-07
MYOD1	20.2541	-2.49479	0.428204	-5.82617	5.67126e-09	1.29357e-08
FAM115C	373.199	-2.48141	0.0994514	-24.951	2.08304e-137	2.96237e-136
AC011747.6	16.9511	-2.45415	0.463761	-5.29183	1.21096e-07	2.5875e-07
SIRPA	2904.83	-2.4495	0.03539	-69.2144	0	0
FAM19A5	81.4524	-2.44416	0.211088	-11.5789	5.27181e-31	2.25952e-30
GLP2R	50.2799	-2.43478	0.268103	-9.08153	1.07061e-19	3.5074e-19
TLL1	30.5992	-2.42768	0.343124	-7.07522	1.49213e-12	3.91956e-12
SCAND3	88.4944	-2.41762	0.201312	-12.0093	3.17482e-33	1.41839e-32
ZP1	173.112	-2.40666	0.143583	-16.7615	4.66835e-63	3.30132e-62
UPK1B	19.1073	-2.39525	0.431087	-5.55631	2.75541e-08	6.07734e-08
FGF7	372.81	-2.38998	0.0974796	-24.5177	9.55528e-133	1.29938e-131
RASGRP1	1322.74	-2.37968	0.0516336	-46.0878	0	0
HNF4G	83.4712	-2.3718	0.205185	-11.5593	6.62218e-31	2.83467e-30
SP9	37.6412	-2.36926	0.305379	-7.75843	8.59859e-15	2.43247e-14
ALK	45.2566	-2.35219	0.277461	-8.47753	2.30018e-17	7.05581e-17
SIRPB1	79.5948	-2.34635	0.208952	-11.2291	2.93405e-29	1.2132e-28
CTD.2066L21.2	18.5339	-2.34279	0.432681	-5.41458	6.14323e-08	1.33372e-07
ALPL	230.022	-2.34033	0.122754	-19.0653	4.90792e-81	4.27042e-80
RP11.661A12.5	15.8043	-2.33385	0.467648	-4.99062	6.01845e-07	1.24061e-06
TFR2	136.779	-2.33144	0.15888	-14.6742	9.42548e-49	5.43456e-48
ATP9A	936.926	-2.31787	0.0605269	-38.2948	0	0
ALOXE3	33.7648	-2.30953	0.318263	-7.25666	3.96753e-13	1.0598e-12
DQX1	31.0351	-2.30215	0.331436	-6.94597	3.75877e-12	9.73483e-12
PDIA2	20.6901	-2.30215	0.405925	-5.67136	1.41669e-08	3.16927e-08
IGFBP2	80.0308	-2.29904	0.206257	-11.1465	7.44897e-29	3.0485e-28
RHOV	28.3055	-2.29338	0.346396	-6.62067	3.57564e-11	8.92021e-11
NES	25.5759	-2.28278	0.363586	-6.27851	3.41835e-10	8.19729e-10
SPINK6	594.141	-2.27758	0.0753524	-30.2258	1.08697e-200	2.39806e-199
CA9	9846.14	-2.27321	0.0184934	-122.92	0	0
RIMKLA	116.961	-2.27257	0.169651	-13.3956	6.41844e-41	3.28906e-40
CYP26B1	60.9235	-2.26972	0.234921	-9.66165	4.38729e-22	1.53285e-21
BOC	149.006	-2.2608	0.14993	-15.079	2.22529e-51	1.33733e-50
RIPPLY3	20.1167	-2.25324	0.407396	-5.53083	3.18719e-08	7.01215e-08
KCNC3	72.8513	-2.25152	0.214002	-10.521	6.91302e-26	2.65363e-25
BEND5	251.172	-2.25124	0.115246	-19.5342	5.61962e-85	5.10977e-84
BHLHE41	170.132	-2.24443	0.139828	-16.0514	5.59317e-58	3.69215e-57
BANK1	42.3896	-2.23853	0.279781	-8.00102	1.23393e-15	3.58381e-15
CTB.78F1.2	29.8883	-2.23656	0.333055	-6.71528	1.87708e-11	4.73563e-11
HSPA6	22.2729	-2.22533	0.384906	-5.78148	7.40451e-09	1.68022e-08
CHRNA9	29.3149	-2.20261	0.333919	-6.59624	4.21716e-11	1.04863e-10
TMED10P2	29.3149	-2.20261	0.333919	-6.59624	4.21716e-11	1.04863e-10
PTENP1	24.4291	-2.20261	0.36579	-6.02152	1.72791e-09	4.0155e-09
FAM71F2	14.6575	-2.20261	0.472233	-4.66425	3.09749e-06	6.1216e-06
GJB2	180.202	-2.19703	0.134525	-16.3317	5.86798e-60	3.98495e-59
SERPINA1	164.971	-2.19044	0.140406	-15.6007	7.19916e-55	4.54303e-54
GS1.358P8.4	537.166	-2.1858	0.0777357	-28.1184	5.84351e-174	1.09229e-172
MFAP5	700.99	-2.18401	0.0680235	-32.1067	3.55016e-226	9.24308e-225
EMILIN3	71.5671	-2.16079	0.211878	-10.1983	2.0183e-24	7.44899e-24
C21orf88	42.8256	-2.15607	0.273635	-7.87935	3.29089e-15	9.44351e-15
DMTN	256.953	-2.15607	0.111711	-19.3004	5.33251e-83	4.74577e-82
RASSF2	283.401	-2.143	0.106088	-20.2002	9.75994e-91	9.30329e-90
SEL1L3	707.643	-2.14085	0.0671077	-31.9017	2.52861e-223	6.45316e-222
ASS1	77.4623	-2.13222	0.202476	-10.5307	6.23602e-26	2.39705e-25
DNAJA4	14.0841	-2.13222	0.474849	-4.49031	7.11185e-06	1.37189e-05
MMP1	14.0841	-2.13222	0.474849	-4.49031	7.11185e-06	1.37189e-05
MFAP4	231.24	-2.12345	0.116982	-18.1519	1.23967e-73	1.00075e-72
CHRD	23.2823	-2.11772	0.368245	-5.75085	8.87963e-09	2.01018e-08
TMEM74B	39.5226	-2.11515	0.28249	-7.48752	7.01867e-14	1.92349e-13
MT1A	48.7208	-2.11146	0.254242	-8.30494	9.98678e-17	2.99872e-16
RP11.1151B14.4	16.2403	-2.11146	0.440359	-4.79486	1.62787e-06	3.27822e-06
SPEM1	34.6367	-2.10307	0.301027	-6.98632	2.82182e-12	7.33996e-12
CACNA2D2	53.0332	-2.10051	0.243152	-8.63867	5.68698e-18	1.776e-17
PLEKHG6	18.3965	-2.09569	0.412446	-5.08114	3.75186e-07	7.81653e-07
FGFR2	183.391	-2.09014	0.130486	-16.018	9.56048e-58	6.28876e-57
GZMB	50.3036	-2.08557	0.24892	-8.37846	5.36236e-17	1.6244e-16
FAM198B	619.31	-2.0846	0.0709288	-29.39	7.3802e-190	1.51091e-188
ERG	61.658	-2.08331	0.224735	-9.27008	1.86003e-20	6.24367e-20
PDE3B	20.5527	-2.08331	0.389252	-5.35209	8.69462e-08	1.87309e-07
KCNJ6	195.755	-2.07751	0.125983	-16.4905	4.29401e-61	2.9702e-60
NDRG1	20373.3	-2.07283	0.0123385	-167.997	0	0
KCNJ10	40.532	-2.05822	0.275814	-7.46234	8.49965e-14	2.32258e-13
GALNT18	391.236	-2.0556	0.0887306	-23.1667	9.85743e-119	1.22068e-117
RNF180	29.1775	-2.05237	0.324708	-6.32066	2.60452e-10	6.26813e-10
TMEM100	15.6669	-2.04733	0.442688	-4.62477	3.75015e-06	7.36717e-06
RP13.890H12.2	15.6669	-2.04733	0.442688	-4.62477	3.75015e-06	7.36717e-06
TP53I11	1044.66	-2.04256	0.0541626	-37.7116	0	0
PERP	921.776	-2.03368	0.0575602	-35.3313	1.94166e-273	6.02886e-272
EDNRA	44.271	-2.02752	0.262335	-7.72877	1.08594e-14	3.0617e-14
