# Supplementary material for: A novel role for CSA in the regulation of nuclear envelope integrity: uncovering a non-canonical function
Source: Life Sci Alliance. 2024 Aug 29;7(11):e202402745. doi: 10.26508/lsa.202402745 (PMC11361374; doi:10.26508/lsa.202402745)
Supplement: Supplementary file 3 [file LSA-2024-02745_Supplemental_Data_2.xlsx]

## Sheet: Sheet1
GeneSymbol	baseMean	log2FoldChange	lfcSE	stat	pvalue	padj
HLA.U	23.5436	7.80231	1.44936	5.3833	7.31341e-08	1.58286e-07
GJA5	102.159	7.46892	1.02232	7.30584	2.75541e-13	7.39792e-13
MRAP2	18.3117	7.43974	1.45125	5.12642	2.95299e-07	6.18678e-07
ACAN	522.038	5.71573	0.249204	22.936	2.03401e-116	2.46953e-115
SCN3A	24.117	5.35963	1.02954	5.20585	1.93108e-07	4.08252e-07
RP11.85M11.2	22.373	5.2486	1.03029	5.0943	3.50027e-07	7.30417e-07
C11orf87	20.629	5.1283	1.03117	4.97331	6.58204e-07	1.35313e-06
PLEKHA7	642.864	4.02221	0.12946	31.0692	6.27644e-212	1.47805e-210
DDIT3	6163.49	3.49089	0.0355735	98.1318	0	0
P2RY6	13.7906	3.46272	0.745806	4.64293	3.43506e-06	6.7656e-06
RP11.325K4.2	39.1918	3.37733	0.431438	7.82809	4.95337e-15	1.41247e-14
LCE2A	25.8372	3.35963	0.528623	6.35543	2.07839e-10	5.02138e-10
RP11.325K4.3	44.1251	3.32095	0.399976	8.30287	1.01623e-16	3.04977e-16
BMS1P1	12.0466	3.2486	0.749646	4.33351	1.46748e-05	2.77148e-05
ACTN2	269.224	3.20272	0.156499	20.4648	4.4386e-93	4.34201e-92
MIR3648	11.6106	3.18971	0.750801	4.2484	2.15302e-05	4.02853e-05
ZNF560	78.6583	3.13724	0.284181	11.0396	2.46123e-28	9.98727e-28
OR10Y1P	21.4773	3.06418	0.53275	5.75162	8.83932e-09	2.00201e-08
LINC00618	16.1079	3.06418	0.615167	4.98105	6.32408e-07	1.30137e-06
LA16c.390E6.4	18.8613	2.85267	0.536244	5.31973	1.03921e-07	2.22905e-07
HMX2	13.492	2.77467	0.620837	4.46924	7.84976e-06	1.50971e-05
MIR663A	233.999	2.7441	0.147865	18.5582	7.00348e-77	5.8538e-76
ADAMTS5	220.507	2.74225	0.152246	18.0119	1.57038e-72	1.25027e-71
HERPUD1	21159.5	2.73498	0.0155126	176.307	0	0
LINC00648	13.056	2.72022	0.622029	4.37314	1.22473e-05	2.32402e-05
MBNL3	69.3413	2.71327	0.269414	10.071	7.42207e-24	2.703e-23
LINC00944	21.6147	2.70908	0.482015	5.62032	1.90602e-08	4.23848e-08
TRBC2	76.156	2.67322	0.254377	10.5089	7.86049e-26	3.01457e-25
NPBWR1	12.62	2.66364	0.623315	4.27334	1.92566e-05	3.61199e-05
BAI3	32.9267	2.62711	0.382225	6.87321	6.27743e-12	1.61556e-11
RP11.1020A11.1	24.368	2.60474	0.441733	5.89665	3.70964e-09	8.51699e-09
GRM8	12.184	2.60474	0.624705	4.16956	3.0519e-05	5.65739e-05
MKX	797.169	2.5901	0.0769396	33.664	1.943e-248	5.49381e-247
GUSBP5	19.8707	2.56822	0.484583	5.29985	1.15898e-07	2.47865e-07
CLSTN2	71.3601	2.5641	0.255439	10.038	1.03746e-23	3.76762e-23
RP11.848P1.4	15.8094	2.55894	0.541979	4.72147	2.34141e-06	4.65975e-06
CCND2	35.2441	2.54334	0.361544	7.03468	1.99723e-12	5.22428e-12
DNER	23.4961	2.54334	0.442799	5.74379	9.25807e-09	2.09374e-08
MIR1539	19.4347	2.53074	0.485307	5.21472	1.84091e-07	3.89876e-07
FHIT	34.8081	2.52228	0.36185	6.97051	3.15792e-12	8.20405e-12
CTD.2162K18.4	15.3734	2.51163	0.54301	4.62539	3.73895e-06	7.34947e-06
AASS	275.986	2.4837	0.127255	19.5174	7.80579e-85	7.07458e-84
PDXP	45.2481	2.47921	0.313926	7.89744	2.84686e-15	8.17937e-15
NPTX1	40.7508	2.44909	0.3283	7.45993	8.65706e-14	2.36405e-13
SCIN	66.5642	2.44605	0.256677	9.52967	1.57789e-21	5.43479e-21
MYRIP	33.0641	2.43482	0.36317	6.70436	2.02295e-11	5.09904e-11
TMEM178B	21.7521	2.4121	0.445225	5.41771	6.03686e-08	1.31131e-07
LTF	18.1267	2.4121	0.48772	4.94567	7.58838e-07	1.55524e-06
TPGS1	70.763	2.37028	0.244308	9.70202	2.95588e-22	1.03706e-21
PRPH2	179.661	2.36277	0.153043	15.4386	8.99704e-54	5.58923e-53
BHLHA15	14.0654	2.35963	0.546548	4.31734	1.57923e-05	2.97717e-05
HRK	91.2071	2.35552	0.214413	10.9859	4.46945e-28	1.80186e-27
CTD.3064H18.1	20.8801	2.34171	0.446614	5.24325	1.57774e-07	3.35073e-07
AR	93.0885	2.32559	0.21069	11.038	2.50671e-28	1.01694e-27
GUCA1B	27.2588	2.30518	0.387426	5.95	2.68136e-09	6.18495e-09
MMP28	13.6294	2.30518	0.547903	4.20729	2.58453e-05	4.81071e-05
RP11.250B2.5	16.8188	2.28282	0.490569	4.6534	3.26501e-06	6.44127e-06
DNAJB9	1873.08	2.26676	0.0463071	48.9507	0	0
PEX11G	32.7655	2.23701	0.34764	6.43485	1.23593e-10	3.0138e-10
ZNF502	126.129	2.21416	0.17623	12.5641	3.32766e-36	1.57346e-35
PRSS12	131.2	2.19556	0.172034	12.7623	2.66133e-37	1.28521e-36
CPNE8	386.784	2.19368	0.100151	21.9037	2.39614e-106	2.63969e-105
MRPL23.AS1	44.651	2.18971	0.294489	7.43562	1.04079e-13	2.83663e-13
NHLRC4	22.3255	2.18971	0.41647	5.25778	1.45807e-07	3.10128e-07
RP11.879F14.3	22.3255	2.18971	0.41647	5.25778	1.45807e-07	3.10128e-07
CXCR6	12.7574	2.18971	0.550938	3.97451	7.05254e-05	0.000127438
RP11.391M20.1	12.7574	2.18971	0.550938	3.97451	7.05254e-05	0.000127438
SGIP1	40.1536	2.13312	0.306477	6.96013	3.39953e-12	8.81396e-12
RASGRF1	104.95	2.13199	0.18952	11.2494	2.33163e-29	9.66488e-29
ALS2CR11	12.3214	2.12831	0.552646	3.85112	0.00011758	0.000208334
AC073869.20	12.3214	2.12831	0.552646	3.85112	0.00011758	0.000208334
RP11.583F2.2	12.3214	2.12831	0.552646	3.85112	0.00011758	0.000208334
ADAMTS1	4920.29	2.12532	0.0276369	76.9016	0	0
DNAH11	461.973	2.11621	0.0900037	23.5125	3.04022e-122	3.85011e-121
ZNF626	57.5458	2.09828	0.253966	8.26206	1.43183e-16	4.26952e-16
RP11.334L9.1	45.2244	2.09017	0.285951	7.30954	2.68057e-13	7.2039e-13
AC017104.6	15.0748	2.09017	0.495282	4.22017	2.44123e-05	4.55155e-05
RP11.1149O23.3	17.8282	2.06418	0.452751	4.55919	5.13515e-06	1.00071e-05
FAT2	11.8854	2.06418	0.554504	3.72256	0.000197211	0.000342586
MIR503	11.8854	2.06418	0.554504	3.72256	0.000197211	0.000342586
RP11.490O6.2	11.8854	2.06418	0.554504	3.72256	0.000197211	0.000342586
DACH1	20.5815	2.04532	0.41959	4.87456	1.09049e-06	2.21708e-06
LINC00665	1026.87	2.02615	0.0591479	34.2557	3.58196e-257	1.04998e-255
ZSCAN18	516.694	2.02231	0.0833119	24.274	3.6892e-130	4.90149e-129
GPR63	60.8726	2.01978	0.242587	8.32603	8.36003e-17	2.51837e-16
FAM84A	308.126	2.00794	0.107539	18.6716	8.42182e-78	7.1102e-77
